# Supplementary material for: Internalization of Foldamer-Based DNA Mimics through a Site-Specific Antibody Conjugate to Target HER2-Positive Cancer Cells
Source: Pharmaceuticals (Basel). 2021 Jun 28;14(7):624. doi: 10.3390/ph14070624 (PMC8308903; doi:10.3390/ph14070624)
Supplement: Supplementary file 1 [file pharmaceuticals-14-00624-s001.zip]

Archive with 1 entries (1 files):
- pharmaceuticals-1264476-supplementary.pdf
